# Supplementary material for: Burden of diabetic ketoacidosis and its predictors among diabetic patients in Ethiopia: Systematic review and meta-analysis
Source: PLoS One. 2025 Jan 23;20(1):e0309097. doi: 10.1371/journal.pone.0309097 (PMC11756790; doi:10.1371/journal.pone.0309097)
Supplement: S3 Table — (XLSX) [file pone.0309097.s003.xlsx]

## Sheet: Sheet1
Authors	Year	Study design	Study setting	study area	Participant	sample size	Type of DM	cases of DKA	Prevalence	SEPre	Discontinue medication AOR	UL	LNUL	LL	LNLL	Log Discontinue medication AOR	Se Discontinue medication AOR	Se discount AOR	Presence of comorbidity AOR	UL	lnUL	LL	LnLL	Log Presence of comorbidity AOR	Se Presence of comorbidity AOR	Se presence of commorbidity	Infection AOR	UL	lnUl	Ll	lnLL	LOg Infection AOR	se Infection AOR	Se infection	Name Data exractors	Date of data extraction	Based on the eligiblity critera and NOS risk of bias asseemt (Are the studies considered eligible? Yes/No )
Assefa et al	2020	retrospective follow up	institution based	Amhara	children	354	both	207	0.584746	0.0261902	2.18	2.95	1.08181	0.95	-0.0512933	0.338456	1.09489	2.70765									2.44	4.31	1.46094	1.39	0.329304	0.38739	1.37693	3.95541	SFF and AMD	January 15-30/2024	Yes
Asrat et al	2015	cross-sectional	institution based	Amhara	both adult$child	71	type I	43	0.605634	0.0579997																									SFF and AMD	January 15-30/2024	Yes
Debela et al	2023	retrospective chart review	institution based	Oromia	adult	98	both	29	0.295918	0.0461089																									SFF and AMD	January 15-30/2024	Yes
Tigstu et al	2015	retrospective review	institution based	Oromia	adult	104	both	104	1	0									15.26	63.41	4.14962	3.67	1.30019	1.18355	3.81794	62.4738	9.83	60.79	4.10743	1.59	0.463734	0.992554	3.98913	60.3844	SFF and AMD	January 15-30/2024	Yes
Eskeziya et al	2020	cross-sectional	institution based	Southern	adult	421	both	160	0.380048	0.0236569																									SFF and AMD	January 15-30/2024	Yes
Gebre et al	2019	cross-sectional	institution based	Southern	adult	160	both	48	0.3	0.0362284																									SFF and AMD	January 15-30/2024	Yes
Fikaden et al	2019	cross-sectional	institution based	Tigiray	child	328	type I	258	0.786585	0.0226229																									SFF and AMD	January 15-30/2024	Yes
Negera et al	2020	cross-sectional	institution based	Oromia	adult	348	both	68	0.195402	0.0212552																									SFF and AMD	January 15-30/2024	Yes
Bedaso et al	2019	cross-sectional	institution based	Southern	adult	195	both	78	0.4	0.0350823									0.231	0.552	-0.594207	0.097	-2.33304	-0.636388	0.00095713	0.527255									SFF and AMD	January 15-30/2024	Yes
mengistu et al	2020	cross-sectional	institution based	Southern	children	150	type I	108	0.72	0.0366606																									SFF and AMD	January 15-30/2024	Yes
Zeleke et al	2019	retrospective follow-up study	institution based	Amhara	children	436	type I	278	0.637615	0.0230208	1.58	1.9	0.641854	1.26	0.231112	0.198657	0.582897	1.57857																	SFF and AMD	January 15-30/2024	yes
Leblo et al	2023	cross-sectional	institution based	Addis Ababa	both adult$child	220	both	116	0.527273	0.0336598																									SFF and AMD	January 15-30/2024	Yes
Tekeste et al	2020	cross-sectional	institution based	Addis Ababa	both adult$child	321	both	153	0.476636	0.0278768									3.42	6.27	1.83578	1.87	0.625938	0.534026	1.6761	5.79296	2.99	5.63	1.72811	2.99	1.09527	0.475671	1.4487	4.86724	SFF and AMD	January 15-30/2024	Yes
Gedamu et al	2022	cross-sectional	institution based	Addis Ababa	Adult	361	both	34	0.0941828	0.0153728																									SFF and AMD	January 15-30/2024	Yes
Kefale et al	2016	prospective observational study	institution based	Oromia	both adult$child	89	both	30	0.337079	0.0501074																									SFF and AMD	January 15-30/2024	Yes
Abate et al	2023	retrospective follow-up study	institution based	Amhara	Adult	453	both	126	0.278146	0.0210529	4.5	6.32	1.84372	3.2	1.16315	0.653213	1.547	5.50367	2.73	3.95	1.37372	1.89	0.636577	0.436163	1.21132	3.46786	4.68	6.53	1.87641	3.36	1.21194	0.670246	1.56724	5.67286	SFF and AMD	January 15-30/2024	Yes
Desse et al	2015	cross-sectional	institution based	Oromia	both adult$child	163	both	152	0.932515	0.0196488																									SFF and AMD	January 15-30/2024	Yes
Eyob et al	2023	prospective observational study	institution based	Oromia	adult	120	both	59	0.491667	0.0456372																									SFF and AMD	January 15-30/2024	Yes
Tola et al	2021	retrospective follow-up study	institution based	Harari	adult	458	type II	110	0.240175	0.0199613																									SFF and AMD	January 15-30/2024	Yes
Korsa et al	2019	cross-sectional	institution based	Oromia	adult	254	both	16	0.0629921	0.015244																									SFF and AMD	January 15-30/2024	Yes
Tilaye et al	2021	cross-sectional	institution based	Oromia	adult	200	both	133	0.665	0.0333748																									SFF and AMD	January 15-30/2024	Yes
Gizaw et al	2015	cross-sectional	institution based	Addis Ababa	adult	418	both	87	0.208134	0.0198568																									SFF and AMD	January 15-30/2024	Yes
Kidie et al	2021	retrospective follow-up	institution based	Amhara	children	389	type I				2.91	4.22	1.43984	2.02	0.703098	0.463893	1.26047	3.70469									1.41	2.14	0.760806	1.05	0.0487902	0.149219	0.748359	1.87214	SFF and AMD	January 15-30/2024	yes
